# Supplementary material for: Static load test and bearing capacity analysis of broken line pretensioned prestressed concrete I-beam
Source: PLoS One. 2025 Aug 1;20(8):e0328562. doi: 10.1371/journal.pone.0328562 (PMC12316265; doi:10.1371/journal.pone.0328562)
Supplement: S1 File — (ZIP) [file pone.0328562.s001.zip]

Archive with 3 entries (2 files):
- Mechanical behavior of concrete/
- Mechanical behavior of concrete/Compressive behavior of concrete(yield stage).png
- Mechanical behavior of concrete/Tensile behavior of concrete(yield stage).png
